# Supplementary material for: Prevalence of metabolic disease and correlation to body composition and cardiovascular fitness in adults undergoing fitness assessments
Source: PLoS One. 2018 Dec 21;13(12):e0209514. doi: 10.1371/journal.pone.0209514 (PMC6303013; doi:10.1371/journal.pone.0209514)
Supplement: S1 File — (XLSX) [file pone.0209514.s001.xlsx]

## Sheet: Office_Address_List
							0= "White", 1 = "non-White"		0=female, 1=male		0=IS, 1=IS NOT			0=is below, 1= meets, 2= exceeds				0=not a risk factor, 1=a risk factor			0=not a risk factor, 1=a risk factor		0=not a risk factor, 1=a risk factor																0=normal, 1=pre-diabetes, 2=type 2 diabetes								0=not a risk factor, 1=a risk factor
KNOWN_DISEASE	SIGN_SYMP	Microbiome	AGE	Race	Hypertension_Meds	Fibrates_Meds	Race_dc	Gender	Gender_dc	FAM_HIST	FAM_HIST_dc	SMOKING	PHYS_ACT	PHYS_ACT_dc	TC	LDLC	HDLC	HDL risk factor	TC_HDLR	TG	TG_risk_factor	GLUCOSE	Fasting glucose risk factor	NON-HDLC	BUN	CREATININE	eGFR	AST	ALT	WBC	HEMOGLOBIN	HEMATOCRIT	NEUTROPHILS	LYMPHOCYTES	MONOCYTES	EOSINOPHILS	BASOPHILS	HbA1c	HbA1c classification	VitD,25-OH	VitD categories, 0=insufficient, 1=sub-optimal, 2=optimal	VitD status, 0=deficient, 1=sufficient	Calcium	WT_kg	BMI	WAIST_inches	Waist_MetSx_risk	BMI_LOSS	BF_LOSS
NONE INDICATED	NONE INDICATED	N	51	W			0	F	0	IS	0	DO NOT	MEETS	1	252	181	59	0	4.3	60	0	102	1	193	11	0.9	74	25	15	6.1	13	38.7	57.8	27.9	8.8	4.4	1.1	5.4	0	23	1	0	9.2	68.0	26.4	37.0	1	NOT RECOMMENDED	NOT RECOMMENDED
TYPE 2 DIABETES	NONE INDICATED	N	49	W			0	M	1	IS	0	DO NOT	MEETS	1	112	49	49	0	2.3	72	0	208	1	63	17	0.87	101	54	107	7.4	14.5	42	57	30.5	8.7	2.4	1.4	8.5	2	40	2	1	9.5	107.3	34.9	46.0	1	6.8	6.3
NONE INDICATED	NONE INDICATED	N	27	W			0	M	1	IS NOT	1	DO NOT	EXCEEDS	2	165	78	74	0	2.2	64	0	96	0	91	11	0.66	132	27	25	4.7	15.1	46.3	58.4	27.4	10.1	3	1.1	5.2	0	23	1	1	10.3	78.7	26.0	37.8	0	NOT RECOMMENDED	NOT RECOMMENDED
NONE INDICATED	NONE INDICATED	N	43	W			0	M	1	IS	0	DO NOT	IS BELOW	0	203	122	60	0	3.4	104	0	101	1	143	18	1.3	67	24	26	3.8	15.7	47.7	55.2	30.9	9.9	3.2	0.8	5.3	0	17	0	0	10.3	89.1	27.3	36.3	0	7.2	5.9
NONE INDICATED	NONE INDICATED	N	60	W			0	M	1	IS NOT	1	DO NOT	EXCEEDS	2	168	111	47	0	3.6	48	0	97	0	121	15	0.87	94	19	16	5.1	14.8	43.5	67.2	16.2	11.3	4.5	0.8	5.4	0	33	2	1	9.4	102.4	29.5	41.0	1	7.6	6.1
TYPE 2 DIABETES	NONE INDICATED	Y	76	W			0	M	1	IS NOT	1	DO NOT	MEETS	1	189	80	49	0	3.9	300	1	236	1	140	15	0.9	83	23	23	6.2	11.9	35.7	61.2	29.3	6.8	1.9	0.8	9.6	2	10	0	0	9.4	95.2	34.8	43.5	1	6.0	6.1
NONE INDICATED	NONE INDICATED	N	46	W			0	F	0	IS NOT	1	DO NOT	IS BELOW	0	235	142	74	0	3.2	94	0	103	1	161	14	0.82	86	17	14	5.8	8.6	29.8	69	22	7.6	0.9	0.5	5.7	1	12	0	0	9.5	66.4	26.9	39.0	1	6.3	5.5
NONE INDICATED	NONE INDICATED	N	49	W			0	M	1	IS NOT	1	DO NOT	EXCEEDS	2	196	117	49	0	4.0	150	1	94	0	147	17	0.84	103	27	26	4	17	48.6	46	41.1	11.3	1.3	0.3	5.3	0	24	1	1	9.3	85.7	29.5	38.0	0	6.4	NOT RECOMMENDED
NONE INDICATED	NONE INDICATED	Y	74	W			0	F	0	IS NOT	1	DO NOT	IS BELOW	0	237	112	99	0	2.4	131	0	99	0	138	20	0.99	56	16	13	6.6	12.7	37.2	67.6	23.2	6.6	2.1	0.5	6.1	1	28	1	1	10.7	64.9	26.1	33.8	0	NOT RECOMMENDED	4.8
NONE INDICATED	NONE INDICATED	Y	64	W			0	F	0	IS NOT	1	DO NOT	EXCEEDS	2	216	132	54	0	4.0	151	1	96	0	162	20	0.84	73	20	18	7.1	13.1	39.6	56.4	31.4	7.6	3.9	0.7	5.8	1	17	0	0	9.6	73.2	27.6	32.5	0	5.8	4.9
NONE INDICATED	NONE INDICATED	Y	66	W			0	F	0	IS	0	DO NOT	IS BELOW	0	259	180	62	0	4.2	87	0	105	1	197	12	0.69	91	19	17	6.4	14.9	45.2	56	31.7	8	3.8	0.5	5.5	0	14	0	0	9.6	80.1	31.2	42.5	1	5.6	6.8
NONE INDICATED	NONE INDICATED	N	71	W			0	M	1	IS NOT	1	DO NOT	MEETS	1	139	64	65	0	2.1	52	0	106	1	74	20	0.94	81	22	18	5.1	14.8	42.9	55.9	30.9	12.2	0.6	0.4	5.5	0	45	2	1	9.5	95.5	27.7	42.0	1	7.6	6.2
HYPOTHYROID	NONE INDICATED	N	60	W			0	F	0	IS	0	DO NOT	EXCEEDS	2	212	119	78	0	2.7	77	0	112	1	134	12	0.78	83	18	19	5.1	13.7	42.3	40	49.1	8.3	2	0.6	5.9	1	26	1	1	9.7	94.3	34.5	43.0	1	6.0	7.5
NONE INDICATED	NONE INDICATED	N	62	W			0	F	0	IS NOT	1	DO NOT	MEETS	1	218	127	78	0	2.8	66	0	104	1	140	15	0.67	94	22	16	4.6	12.5	37.4	45.8	44.7	7.4	1.7	0.4	6.3	1	37	2	1	9.4	59.8	22.9	31.0	0	NOT RECOMMENDED	4.3
NONE INDICATED	NONE INDICATED	N	49	W			0	F	0	IS NOT	1	DO NOT	IS BELOW	0	181	37	137	0	1.3	36	0	96	0	44	11	0.99	67	15	14	5.1	13.8	42.5	46.9	42.6	7.6	2.1	0.8	5.7	1	36	2	1	9.7	56.0	22.9	32.8	0	NOT RECOMMENDED	NOT RECOMMENDED
NONE INDICATED	NONE INDICATED	Y	78	W			0	M	1	IS NOT	1	DO NOT	IS BELOW	0	195	79	79	0	2.5	187	1	92	0	116	23	1.47	45	24	26	5.8	16	47.7	54.9	33.8	10	1	0.3	6	1	29	1	1	9.9	67.4	21.8	35.0	0	NOT RECOMMENDED	NOT RECOMMENDED
NONE INDICATED	NONE INDICATED	Y	38	W			0	F	0	IS	0	DO NOT	EXCEEDS	2	192	91	86	0	2.2	74	0	83	0	106	13	1.06	67	21	13	8.1	13.4	40.3	73.4	19.2	4.8	1.7	0.9	5.3	0	12	0	0	9.9	84.0	28.9	40.0	1	6.4	5.2
NONE INDICATED	PREVIOUSLY-DIAGNOSED HEART PALPITATIONS - UNUSUAL AND UNEXPECTED TACHYCARDIA	N	39	W			0	F	0	IS NOT	1	DO NOT	IS BELOW	0	199	121	65	0	3.0	66	0	87	0	134	18	0.98	73	14	10	6.1	13.4	39.2	58.7	29.9	5.3	5.6	0.5	5.8	1	23	1	1	9.1	68.3	24.6	35.2	1	NOT RECOMMENDED	4.5
PRIOR CABG (2009)	NONE INDICATED	N	58	W			0	M	1	IS NOT	1	DO NOT	MEETS	1	170	102	44	0	3.4	118	0	100	1	126	18	1.24	64	23	28	6	13.2	39	38.4	49.2	8.1	3.8	0.5	5.7	1	36	2	1	9.2	112.9	36.7	47.5	1	6.8	7.0
NONE INDICATED	NONE INDICATED	N	62	W			0	F	0	IS NOT	1	DO NOT	IS BELOW	0	169	101	56	0	3.0	62	0	99	0	113	13	0.8	79	19	15	4.4	13.6	40.7	47.3	41	8	3	0.7	5.3	0	57	2	1	9.5	57.7	19.9	35.0	1	NOT RECOMMENDED	NOT RECOMMENDED
NONE INDICATED	NONE INDICATED	N	31	A			1	M	1	IS NOT	1	DO NOT	MEETS	1	196	116	58	0	3.4	108	0	100	1	138	13	1.12	87	20	32	5.6	16.2	47.4	56.3	33.6	7.5	2.1	0.5	5.4	0	20	1	1	9.7	85.6	25.6	34.7	0	NOT RECOMMENDED	NOT RECOMMENDED
NONE INDICATED	NONE INDICATED	N	31	I			1	M	1	IS NOT	1	DO NOT	IS BELOW	0	188	98	35	1	5.4	274	1	103	1	153	13	0.93	109	25	27	7.4	14.8	42.5	54.1	32.1	5.6	7.1	1.1	5.9	1	14	0	0	9.1	81.4	26.5	36.0	0	6.8	5.0
NONE INDICATED	PREVIOUSLY DIAGNOSED HERAT PALPITATIONS	Y	60	W			0	M	1	IS	0	DO NOT	EXCEEDS	2	195	112	62	0	3.2	105	0	87	0	133	14	1.13	70	26	15	5.3	14.7	44.2	61	23.8	8.9	5.5	0.8	5.6	0	35	2	1	9.3	90.5	24.2	39.5	0	NOT RECOMMENDED	NOT RECOMMENDED
NONE INDICATED	NONE INDICATED	Y	41	PI			1	M	1	IS NOT	1	DO NOT	MEETS	1	201	138	42	0	4.8	103	0	99	0	159	15	1.12	81	20	23	5.8	15.2	45	49.4	40	5.3	4.6	0.7	6.2	1	23	1	1	10	81.8	28.7	25.5	0	6.3	4.6
NONE INDICATED	NONE INDICATED	Y	37	PI			1	F	0	IS NOT	1	DO NOT	IS BELOW	0	209	130	68	0	3.1	56	0	104	1	141	10	0.66	113	21	19	4.1	13.4	39.8	46.9	41.7	5.8	4.6	1	5.5	0	27	1	1	9.2	63.0	27.5	34.8	0	5.0	4.4
NONE INDICATED	NONE INDICATED	Y	60	W			0	F	0	IS NOT	1	DO NOT	IS BELOW	0	232	136	81	0	2.9	73	0	93	0	151	14	0.66	96	39	29	3.5	14.1	42.1	65.6	25	6.5	2.3	0.6	5.7	1	31	2	1	9.4	65.2	23.5	33.0	0	NOT RECOMMENDED	4.7
HYPOTHYROIDISM	NONE INDICATED	Y	64	W			0	F	0	IS	0	DO NOT	IS BELOW	0	216	123	63	0	3.4	152	1	111	1	153	18	0.81	77	26	37	6.5	13.6	41.5	40.6	45	9.6	4.3	0.5	5.9	1	36	2	1	10.6	80.1	29.7	41.5	1	5.9	6.6
NONE INDICATED	NONE INDICATED	N	50	W			0	F	0	IS NOT	1	DO NOT	MEETS	1	180	109	49	1	3.6	112	0	126	1	131	11	0.68	102	17	20	6.3	13.5	40.4	58	30.7	7.8	2.4	1.1	5.9	1	30	2	1	9.2	83.8	34.9	35.5	1	5.3	6.6
COPD / GOUT	UNUSUAL SHORTNESS OF BREATH AT REST	N	67	W			0	M	1	IS	0	DO NOT	IS BELOW	0	132	76	39	1	3.4	87	0	98	0	93	17	1.06	72	23	35	7.6	17.4	50.9	53	36.7	7.2	2.6	0.5	5.8	1	36	2	1	9.9	123.5	34.9	49.0	1	7.8	7.7
NONE INDICATED	NONE INDICATED	Y	79	W			0	M	1	IS NOT	1	DO NOT	EXCEEDS	2	203	124	61	0	3.3	90	0	94	0	142	25	1.22	56	16	19	5.1	15.2	47.1	59.3	27.4	9.2	3.5	0.6	6	1	23	1	1	9.8	103.6	30.9	45.0	1	7.4	7.0
TYPE 2 DIABETES	NONE INDICATED	N	61	W			0	F	0	IS	0	DO NOT	IS BELOW	0	153	77	29	1	5.3	233	1	172	1	124	16	0.91	68	26	36	5.4	12.6	37.8	47.5	39.2	9.2	3.5	0.6	7	2	21	1	1	9.5	95.5	32.9	43.2	1	6.4	7.2
CHRONIC BRONCHITIS / HYPOTHYROIDISM	NONE INDICATED	N	73	W			0	M	1	IS NOT	1	DO NOT	MEETS	1	169	103	50	0	3.4	81	0	106	1	119	16	1.12	65	30	34	6.5	15.8	47.2	59.7	23.6	10.5	5.6	0.6	5.9	1	62	2	1	9.3	89.3	26.6	40.0	1	NOT RECOMMENDED	NOT RECOMMENDED
NONE INDICATED	NONE INDICATED	N	27	W			0	M	1	IS	0	DO NOT	EXCEEDS	2	189	122	50	0	3.78	86	0	101	1	139	13	1.1	91	21	22	5	16.7	48.4	48.4	36.1	10.9	4.2	0.4	5.1	0	32	2	1	.	92.1	25	37.5	0	NOT RECOMMENDED	4.9
NONE INDICATED	NONE INDICATED	N	52	W			0	M	1	IS NOT	1	DO NOT	EXCEEDS	2	230	149	52	0	4.4	145	0	105	1	178	.	.	.	.	.	.	.	.	.	.	.	.	.	.	.	.	.	.	.	91.7	29.4	38.8	0	7	5
NONE INDICATED	NONE INDICATED	N	61	W			0	F	0	IS	0	DO NOT	EXCEEDS	2	181	91	74	0	2.4	80	0	106	1	107	.	.	.	.	.	.	.	.	.	.	.	.	.	.	.	.	.	.	.	71.4	29.7	37.8	1	5.3	4.7
NONE INDICATED	NONE INDICATED	Y	50	W			0	M	1	IS NOT	1	DO NOT	MEETS	1	180	109	51	0	3.5	98	0	106	1	129	20	0.99	88	18	16	3.7	13	39	51.2	31.4	7.8	8.8	0.8	5.6	0	14	0	0	9.5	91	24.7	34	0	NOT RECOMMENDED	NOT RECOMMENDED
NONE INDICATED	NONE INDICATED	N	37	W	N	N	0	M	1	IS NOT	1	DO NOT	EXCEEDS	2	228	141	65	0	3.5	109	0	96	0	163	16	1.08	87	20	14	5.7	14.4	40.3	58.7	28.7	8.2	3.5	0.9	5	0				9.8	82.5	28.5	33.1	0	6.8	5
NONE INDICATED	NONE INDICATED	N	47	H	N	N	1	M	1	IS NOT	1	DO NOT	MEETS	1	208	130	33	1	.	226	1	107	1	175	13	0.86	103	20	25	5.3	13.9	41.1	61.2	27.1	7.6	3.2	0.9	5.4	0				9.6	73.5	28.6	39.5	0	6	4.9
NONE INDICATED	Dyspnea and Heart Palpitations	N	28	W	N	N	0	F	0	IS NOT	1	DO NOT	IS BELOW	0	193	116	59	0	3.3	88	0	102	1	134	14	0.83	96	16	14	4.8	13.1	39.7	59.9	31.8	6.7	1.2	0.4	4.7	0				9.2	69	25.3	33	0	6.4	6
NONE INDICATED	NONE INDICATED	N	50	H	N	N	1	F	0	IS NOT	1	DO NOT	IS BELOW	0	180	97	53	0	3.4	149	0	99	0	127	13	0.54	110	16	18	6	14.7	41.8	51.9	35.6	7.6	4.1	0.8	5.3	0				9.4	75.7	31.6	39.7	1	5.3	6.7
Hashimoto's Thyroiditis	Chest Pain	N	54	W	N	N	0	F	0	IS NOT	1	DO NOT	IS BELOW	0	246	163	73	0	3.4	49	0	102	1	173	18	0.86	77	20	17	6.6	12.9	37	58.3	32.2	7.3	1.4	0.8	5	0				10.4	65.8	21.4	30	0	NOT RECOMMENDED	NOT RECOMMENDED
Hypothyroidism	NONE INDICATED	N	60	W	N	N	0	F	0	IS NOT	1	DO NOT	MEETS	1	188	91	85	0	1.07	59	0	100	1	103	15	0.83	77	26	19	2.6	12.5	36.8	49.6	32.2	11	5.7	1.5	5	0				10.1	62.2	23.3	30.5	0	NOT RECOMMENDED	4.4
NONE INDICATED	NONE INDICATED	N	39	W	N	N	0	M	1	IS NOT	1	DO NOT	MEETS	1	208	130	52	0	4.0	130	0	97	0	156	18	0.93	103	22	22	4.9	16.1	46.1	48.5	34.3	12.7	3.7	0.8	5.1	0				9.7	68.0	21.5	34.0	0	NOT RECOMMENDED	NOT RECOMMENDED
NONE INDICATED	NONE INDICATED	N	32	W	N	N	0	M	1	IS NOT	1	DO NOT	EXCEEDS	FALSE	242	172	50	0	4.84	101	0	93	0	192	26	1.09	89	32	27	5.3	14.6	42	61.5	26.4	9	2.4	0.7	5.1	0				10	82.8	28.5	34.9	0	NOT RECOMMENDED	NOT RECOMMENDED
Hypothyroidism	Unusual fatigue, fainting, ankle edema	N	75	W	N	N	0	F	0	IS NOT	1	DO NOT	IS BELOW	0	208	122	67	0	3.10	97	0	104	1	141	17	0.95	59 L	18	17	5.6	14.5	41.5	45.2	39.1	10.9	3.9	0.9	5.2	0				7.4	72	27.0	37.0	1	6.8	5.1
NONE INDICATED	NONE INDICATED	N	28	A	N	N	1	F	0	IS NOT	1	DO NOT	IS BELOW	0	197	104	76	0	1.37	84	0	89	0	121	12	0.95	82	18	12	7.1	12.8	37	54.3	37.4	6.9	0.8	0.6	5.2	0				9.3	59.1	23.0	29.2	0	NOT RECOMMENDED	3.7
Asthma	NONE INDICATED	N	38	AI/H/W	N	N	1	M	1	IS NOT	1	DO NOT	EXCEEDS	2	189	111	63	0	3.0	76	0	89	0	126	22	0.97	99	20	15	4.4	15.8	44.1	50.1	30.8	13	5	1.1	4.6	0				9.2	72.8	23.6	32.3	0	NOT RECOMMENDED	NOT RECOMMENDED
Hypothyroidism, Multiple Sclerosis	NONE INDICATED	N	38	H	N	N	1	F	0	IS NOT	1	DO NOT	EXCEEDS	2	198	114	70	0	1.63	72	0	96	0	128	14	0.58	117	28	52	4	12.8	37.7	52.9	35.5	10.9	0.2	0.5	5.3	0				9.6	80.9	30.1	35	1	5.9	5.2
Hypothyroidism	Heart Flutter	N	58	W	N	N	0	M	1	IS NOT	1	DO NOT	EXCEEDS	2	206	143	43	0	4.79	100	0	97	0	163	24	0.94	89	21	19	5.3	14.3	40.2	65.2	22.5	8.4	2.8	1.1	5.2	0				9.3	74.3	24	35.5	0	NOT RECOMMENDED	NOT RECOMMENDED
Reynaud's	Dizziness, Heart Flutter	N	44	W	N	N	0	M	1	IS	0	DO NOT	EXCEEDS	2	190	117	59	0	3.22	69	0	99	0	131	11	0.88	104	29	27	3.4	14.3	41.1	39.1	48.4	7.4	4.2	0.9	5.3	0				9.4	66.6	22.1	32	0	NOT RECOMMENDED	NOT RECOMMENDED
NONE INDICATED	NONE INDICATED	N	59	W	Y	N	0	F	0	IS	0	DO NOT	MEETS	1	207	116	68	0	3.04	115	0	89	0	139	17	0.71	93	21	13	5.8	13.4	40.2	53.1	35.9	8.4	1.9	0.7	5.1	0				9.4	52.7	22.0	29.5	0	NOT RECOMMENDED	3.6
NONE INDICATED	NONE INDICATED	N	33	W	N	N	0	M	1	IS NOT	1	DO NOT	EXCEEDS	2	165	102	51	0	3.20	58	0	94	0	114	13	0.82	116	18	12	6.1	14.5	42.6	46.9	38.8	6.4	6.9	1	5	0				9.5	66.6	19.9	30.5	0	NOT RECOMMENDED	NOT RECOMMENDED
NONE INDICATED	NONE INDICATED	N	37	W	N	N	0	M	1	IS NOT	1	DO NOT	IS BELOW	0	172	93	40	0	4.3	193	0	82	0	132	16	1.39	64	31	46	9.3	16.1	47.3	66.5	23.3	6.2	3.4	0.6	5.3	0				10.4	129.0	32.8	48.0	1	8.6	8.2
NONE INDICATED	NONE INDICATED	N	46	W	Y	N	0	M	1	IS NOT	1	DO NOT	EXCEEDS	2	205	135	43	0	4.77	136	0	103	1	162	14	1.16	75	25	44	7.1	15	43.4	56.1	36.2	5.5	1.6	0.6	5.3	0				9.9	98.4	32.5	39.2	0	6.7	5.6
NONE INDICATED	NONE INDICATED	N	49	W	N	N	0	F	0	IS NOT	1	DO NOT	EXCEEDS	2	204	116	76	0	2.68	61	0	87	0	128	15	0.72	98	19	7	3.5	12	36.1	50	36.7	9.3	3.4	0.6	5.2	0				9.1	75.0	29.1	36.0	1	5.6	4.8
Hypothyroidism	Heart Murmur	N	41	W	N	N	0	F	0	IS NOT	1	DO NOT	IS BELOW	0	149	74	68	0	2.2	34	0	87	0	81	12	0.76	97	14	9	3.7	11.8	35	54.7	33.6	9.8	1.4	0.5	4.8	0				8.8	77.0	26.7	37.5	1	6.3	5.8
NONE INDICATED	NONE INDICATED	N	52	W	N	N	0	F	0	IS NOT	1	DO NOT	MEETS	1	249	158	48	1	5.2	217	1	87	0	201	12	1.02	.	25	23	6.5	13.2	38.9	38	44.3	14.8	1.8	1.1	5.4	0				9.6	87.0	28.3	40	1	8	5.2
NONE INDICATED	NONE INDICATED	N	52	W	N	N	0	F	0	IS	0	DO NOT	IS BELOW	0	229	123	90	0	2.5	80	0	86	0	139	21	0.77	89	32	22	3.2	11.9	34.7	31.5	55.2	9.3	2.8	1.2	5.6	0				9.5	53.6	19.6	28.0	0	NOT RECOMMENDED	NOT RECOMMENDED
NONE INDICATED	NONE INDICATED	N	54	W	N	N	0	M	1	IS NOT	1	DO NOT	IS BELOW	0	244	156	64	0	3.81	121	0	103	1	180	19	1.26	64	13	19	6.5	17.7	50.5	56.5	29.9	9.3	3.7	0.6	5.3	0				9.5	89.5	28.2	39	0	9.6	4.5
NONE INIDCATED	NONE INDICATED	N	30	B	N	N	1	M	1	IS	0	DO NOT	IS BELOW	0	137	74	48	0	2.85	77	0	81	0	89	11	0.93	127	21	17	7	16.6	47.4	57.2	29.5	7.5	5.2	0.6	4.9	0				10.3	74.2	27.2	32.5	0	NOT RECOMMENDED	6.4
NONE INDICATED	NONE INDICATED	N	25	W	N	N	0	F	0	IS NOT	1	DO NOT	MEETS	1	213	125	76	0	2.8	61	0	93	0	137	17	0.84	97	24	17	5.8	12.7	36.9	58.1	30.8	6.1	4.3	0.7	4.9	0				9.8	53.2	18.1	27.0	0	NOT RECOMMENDED	NOT RECOMMENDED
NONE INDICATED	NONE INDICATED	N	38	H	N	N	1	M	1	IS NOT	1	DO	EXCEEDS	2	185	127	41	0	4.5	83	0	104	1	144	16	1.09	86	20	23	5.4	13.8	45.7	76.1	15.7	5.9	1.7	0.6	5.2	0				9.5	138.7	43.2	52.5	1	7.1	8.6
NONE INDICATED	NONE INDICATED	N	56	W	N	N	0	F	0	IS NOT	1	DO NOT	IS BELOW	0	215	122	79	0	2.72	69	0	90	0	136	19	1.05	59	24	20	3.2	13.7	38.8	52.5	32.3	11.1	3.2	0.9	4.9	0				9.5	71.5	25.0	34.0	0	NOT RECOMMENDED	5.8
NONE INDICATED	NONE INDICATED	N	30	W	N	N	0	F	0	IS NOT	1	DO NOT	EXCEEDS	2	201	132	53	0	3.79	82	0	85	0	148	11	0.98	77	26	13	4.5	12.6	36.4	39.8	50.3	7	2.5	0.4	5.1	0				9.4	78.1	26.0	34.5	0	6.6	5.3
NONE INDICATED	NONE INDICATED	N	53	W	N	N	0	F	0	IS NOT	1	DO NOT	IS BELOW	0	184	105	57	0	3.2	109	0	89	0	127	14	0.74	92	17	14	5.8	13.4	39.3	57.8	31	8.1	2.2	0.9	5	0				9.8	77.0	27.3	36.5	1	6.2	5.4
NONE INDICATED	NONE INDICATED	N	47	W	N	N	0	F	0	IS	0	DO NOT	MEETS	1	171	90	74	0	2.3	37	0	92	0	97	10	0.68	104	16	13	4.9	9.9	32.1	51.8	37.1	7.8	2.3	1	5.2	0				9	70.5	23.1	34	0	6	5
NONE INDICATEd	Dizziness, Heart Fluttering	N	44	H	N	N	1	F	0	IS NOT	1	DO NOT	MEETS	1	216	119	56	0	3.9	205	1	104	1	160	12	0.73	100	28	14	9.1	14.1	41	66.2	25.3	6	2.1	0.4	6	1				8.9	102.3	38.6	46.5	1	5.8	8.2
Type 2 Diabetes	NONE INDICATED	N	45	H	N	N	1	M	1	IS NOT	1	DO NOT	IS BELOW	0	317	204	36	1	8.8	384	1	314	1	281	12	0.79	108	14	21	5.7	15.3	44.3	54.7	35.3	7	2.6	0.4	11.9	2				9.3	74.4	24.9	37	0	6.6	4.7
NONE INDICATED	NONE INDICATED	N	57	W	Y	N	0	M	1	IS	0	DO NOT	IS BELOW	0	136	67	32	1	4.25	187	1	115	1	104	15	1.23	65	14	15	6	14.2	40.9	53.2	34.1	8.2	3.5	1	5.8	1				10.3	107.0	30.7	44.5	1	7.6	6.6
NONE INDICATED	NONE INDICATED	N	35	W	N	N	0	M	1	IS NOT	1	DO NOT	EXCEEDS	2	140	81	44	0	3.18	75	0	98	0	96	17	1.17	80	40	29	4.4	15.8	44.8	39.4	42.8	9.9	6.1	1.8	4.8	0				9.6	80.9	26.3	31.6	0	NOT RECOMMENDED	NOT RECOMMENDED
Exercise Induced Asthma	NONE INDICATED	N	57	W	N	N	0	M	1	IS NOT	1	DO NOT	EXCEEDS	2	193	124	44	0	4.4	125	0	101	1	149	13	1.09	75	43	49	4.8	14.5	41.5	47.7	39.1	10.7	1.9	0.6	5.4	0				9.7	118.9	32.7	45.5	1	8.3	5.5
NONE INDICATED	NONE INDICATED	N	58	W	N	N	0	M	1	IS NOT	1	DO NOT	MEETS	1	235	160	57	0	4.1	90	0	101	1	178	19	0.87	95	23	19	6.1	14.5	41.4	57.3	31.9	8.2	1.3	1.3	5.4	0				9.7	68.2	22.2	35.0	0	NOT RECOMMENDED	NOT RECOMMENDED
NONE INDICATED	Dizziness/Fainting	N	48	W	N	N	0	F	0	IS NOT	1	DO NOT	MEETS	1	316	199	87	0	3.6	149	0	98	0	229	14	0.75	94	15	14	5.6	13.5	37.4	49.5	38.3	7.9	3.2	1.1	5.6	0				9.5	65.0	23.8	34.5	0	NOT RECOMMENDED	NOT RECOMMENDED
NONE INDICATED	NONE INDICATED	N	32	B	N	N	1	F	0	IS NOT	1	DO NOT	IS BELOW	0	230	142	71	0	3.2	85	0	94	0	159	10	0.8	113	30	35	9.3	13.3	38.5	45.2	47.2	5.5	1.6	0.5	5.2	0				10	91.8	34.7	37.0	1	5.8	6.0
Hypothyroidism	Unusual/rapid heart fluttering	N	57	w	N	N	0	F	0	IS	0	DO NOT	IS BELOW	0	217	148	56	0	3.88	65	0	92	0	161	8	0.74	90	24	15	4.4	14	41.2	51.9	36.3	10.2	0.2	1.4	5.3	0				9.6	77.0	25.0	34.0	0	6.8	4.8
NONE INDICATED	NONE INDICATED	N	39	W	N	N	0	F	0	IS NOT	1	DO NOT	EXCEEDS	2	163	90	61	0	2.67	60	0	98	0	102	12	0.73	104	23	21	6	14.4	41.3	56.8	27.8	12.8	1.8	0.8	4.6	0				9.9	73.4	28.5	35.8	1	5.6	4.8
Hypothyroidism	NONE INDICATED	N	40	W	N	N	0	F	0	IS NOT	1	DO NOT	EXCEEDS	2	212	118	84	0	2.52	84	0	91	0	128	24	1	70	23	27	3.5	15	43.5	46.6	36.5	9.5	6	1.4	5	0				9.5	82.6	26.1	31.4	0	NOT RECOMMENDED	NOT RECOMMENDED
NONE INDICATED	NONE INDICATED	N	78	W	Y	N	0	M	1	IS NOT	1	DO NOT	MEETS	1	172	70	93	0	1.85	43	0	103	1	79	23	0.99	73	27	23	5.2	15.2	43.4	64	21.2	11.3	2.5	1	5.5	0				9.5	79.7	24.7	38.5	0	NOT RECOMMENDED	NOT RECOMMENDED
NONE INDICATED	NONE INDICATED	N	79	W	N	N	0	F	0	IS NOT	1	DO NOT	MEETS	1	253	132	102	0	2.48	96	0	88	0	151	15	0.97	56	34	23	4.7	12.6	36.6	46.2	37.4	7.4	8.2	0.8	5.3	0				9.5	56.4	23.1	32.3	0	NOT RECOMMENDED	NOT RECOMMENDED
NONE INDICATED	NONE INDICATED	N	59	W	N	N	0	F	0	IS NOT	1	DO NOT	MEETS	1	225	145	66	0	3.4	70	0	95	0	159	12	0.69	95	18	11	.	.	.	.	.	.	.	.	.	.				9.5	54.4	18.2	28.5	0	NOT RECOMMENDED	NOT RECOMMENDED
NONE INDICATED	NONE INDICATED	N	28	W	N	N	0	F	0	IS NOT	1	DO NOT	EXCEEDS	2	215	128	71	0	3.03	81	0	95	0	144	23	1.17	73	26	37	5.6	14.3	42.1	49.9	41.5	6.6	1.6	0.4	5.6	0				10.4	70.0	23.4	29.3	0	NOT RECOMMENDED	NOT RECOMMENDED
NONE INDICATED	NONE INDICATED	N	30	W	N	N	0	M	1	IS NOT	1	DO NOT	EXCEEDS	2	156	82	61	0	2.6	65	0	116	1	95	29	1.17	83	19	23	3.5	15.2	43.9	52.1	36.7	9.2	1.4	0.6	5	1				9.8	84.4	23.6	32.0	0	NOT RECOMMENDED	NOT RECOMMENDED
NONE INDICATED	NONE INDICATED	N	26	H	N	N	1	F	0	IS NOT	1	DO NOT	MEETS	1	198	118	71	0	2.79	43	0	96	0	127	14	0.88	91	34	37	7.4	13.6	40.4	62.3	28	6.5	2.8	0.4	5	0				9.8	68.3	26.6	33.0	0	5.6	4.3
NONE INDICATED	NONE INDICATED	N	43	W	N	N	0	M	1	IS	0	DO NOT	MEETS	1	224	145	46	0	4.87	197	1	113	1	178	9	1.25	70	33	54	.	.	.	.	.	.	.	.	.	.				10	98.5	28.2	39	0	NOT RECOMMENDED	NOT RECOMMENDED
NONE INDICATED	NONE INDICATED	N	38	O	N	N	1	M	1	IS NOT	1	DO NOT	MEETS	1	172	96	54	0	3.2	108	0	85	0	118	15	1.01	94	15	25	8	6.23	51.1	49.9	34.9	12.2	1.9	1.1	5.3	0				9.9	92.3	29.3	36.1	0	NOT RECOMMENDED	NOT RECOMMENDED
NONE INDICATED	NONE INDICATED	N	39	W	N	N	0	M	1	IS NOT	1	DO NOT	IS BELOW	0	173	118	36	1	4.8	96	0	103	1	137	21	1.15	80	21	34	7	16.6	46.6	59.1	30.9	8.3	1.1	0.6	5.1	0				9.7	112.2	36.5	47.0	1	6.7	7.5
NONE INDICATED	Chest pain, unusual fatigue, unusual breathlessness	N	32	W	N	N	0	M	1	IS	0	DO	IS BELOW	0	159	99	38	1	4.1	109	0	90	0	121	24	1.33	81	16	12	7.6	16.5	47.4	60.9	30.3	5.7	2.3	0.8	5.1	0				10.3	76.8	23.9	33.0	0	NOT RECOMMENDED	NOT RECOMMENDED
NONE INDICATED	NONE INDICATED	N	36	W	N	N	0	M	1	IS NOT	1	DO NOT	MEETS	1	229	146	37	1	6.2	228	1	104	1	192	17	1.34	68	15	20	6.4	16.4	47.2	62.9	27.7	6.9	1.7	0.8	5.4	0				9.6	104.7	33.6	41.9	1	7.3	9.6
Asthma	NONE INDICATED	N	35	W	Y	N	0	M	1	IS	0	DO NOT	IS BELOW	0	166	96	47	0	3.53	117	0	115	1	119	22	1.15	82	26	28	7	14.6	42.3	46.7	22.8	7.7	21.4	1.4	4.9	0				10.2	79.6	26.4	38.5	0	NOT RECOMMENDED	NOT RECOMMENDED
NONE INDICATED	NONE INDICATED	N	32	W	N	N	0	M	1	IS NOT	1	DO NOT	EXCEEDS	2	237	158	49	0	4.8	149	0	103	1	188	17	1.3	72	26	36	6.5	16.5	47.4	48.8	38.9	7.7	3.5	1.1	4.8	0				10.3	81.6	27.7	35.3	0	NOT RECOMMENDED	NOT RECOMMENDED
NONE INDICATED	NONE INDICATED	N	45	W	N	N	0	M	1	IS NOT	1	DO NOT	EXCEEDS	2	213	120	62	0	3.44	157	1	106	1	151	16	1.5	55	16	17	5	15.7	44.7	56.5	29.4	11.1	2.4	0.6	5.1	0				10.2	83.0	29.5	37.1	0	NOT RECOMMENDED	NOT RECOMMENDED
NONE INDICATED	NONE INDICATED	N	30	W	N	N	0	F	0	IS NOT	1	DO NOT	MEETS	1	233	123	68	0	3.4	211	1	94	0	165	10	0.77	104	17	22	6.4	13.1	40	52	38.3	7	2.2	0.5	5.2	0				9.6	68.4	27.2	33.6	0	5.5	4.8
NONE INDICATED	NONE INDICATED	N	40	A	N	N	1	M	1	IS NOT	1	DO NOT	IS BELOW	0	131	73	37	1	3.5	106	0	86	0	94	12	0.99	96	18	16	5.5	15.7	46.2	54.4	34.2	7.4	3.3	0.7	5	0				10.1	58.1	19.1	30.3	0	NOT RECOMMENDED	NOT RECOMMENDED
NONE INDICATED	NONE INDICATED	N	32	W	N	N	0	M	1	IS NOT	1	DO NOT	MEETS	1	298	215	36	1	8.28	234	1	108	1	262	12	1.26	75	34	41	6.2	16.1	46.4	55.8	32.5	10.2	0.8	0.7	5.3	0				9.8	109.8	31.4	43.0	1	7.7	5.9
NONE INDICATED	NONE INDICATED	N	45	W	Y	N	0	M	1	IS NOT	1	DO NOT	IS BELOW	0	210	125	34	1	7.44	253	1	141	1	176	17	1.39	61	30	53	10	17.3	48.9	58.9	30.4	7.8	2.5	0.4	6.2	1				10.5	135.3	40.4	48.6	1	7.4	7.9
Wolf Parkinson White	Rapid Heart Fluttering	N	34	H	N	N	1	M	1	IS NOT	1	DO	MEETS	1	170	108	44	0	1.57	89	0	86	0	126	14	0.99	99	17	18	5.1	15.8	46.9	43.4	45.6	9.4	1	0.6	5	0				9.8	87.7	27.1	33.8	0	NOT RECOMMENDED	NOT RECOMMENDED
NONE INDICATED	NONE INDICATED	N	31	W	N	N	0	M	1	IS NOT	1	DO	MEETS	1	174	73	91	0	1.9	49	0	100	1	83	11	1.03	96	25	19	9	16.4	48.6	63.5	21.4	10.3	3.9	0.9	5	0				10	96.7	26.4	37.0	0	NOT RECOMMENDED	NOT RECOMMENDED
NONE INDICATED	NONE INDICATED	N	32	W	N	N	0	M	1	IS NOT	1	DO NOT	EXCEEDS	2	179	89	56	0	3.04	170	1	82	0	123	17	0.97	77	24	20	4.9	15.2	44.2	66.7	24.9	7	1.2	0.2	5.1	0				9.8	81.3	25.3	35.1	0	NOT RECOMMENDED	NOT RECOMMENDED
NONE INDICATED	NONE INDICATED	N	31	W	Y	N	0	M	1	IS	0	DO NOT	IS BELOW	0	244	150	27	1	5.6	333	1	110	1	217	17	1.14	85	18	32	8.2	15.5	44.6	68.5	22	7.7	1.3	0.5	5.3	0				9.7	108.0	36.1	47.5	1	6.6	6.7
NONE INDICATED	NONE INDICATED	N	30	W	N	N	0	M	1	IS NOT	1	DO NOT	MEETS	1	212	128	53	0	4.0	155	1	108	1	159	13	1.13	87	17	18	7.5	16.4	47	57.6	30.6	6.1	5.3	0.4	.	.				9.6	79.8	26.3	37.3	0	6.7	4.8
NONE INDICATED	NONE INDICATED	N	29	W	N	N	0	M	1	IS NOT	1	DO NOT	EXCEEDS	2	191	109	55	0	3.5	133	0	98	0	136	18	1.07	93	41	54	8.5	16.2	47.9	51.8	33.1	9	5.2	0.9	5.2	0				10.3	71.3	24.9	32.2	0	NOT RECOMMENDED	NOT RECOMMENDED
NONE INDICATED	NONE INDICATED	N	41	W	N	N	0	M	1	IS NOT	1	DO NOT	IS BELOW	0	174	95	63	0	2.76	79	0	97	0	111	18	0.98	95	18	20	5.2	15.2	43.2	54.6	33.1	8.8	2.9	0.6	5.3	0				9.5	97.4	30.0	37.7	0	7.1	5.5
NONE INDICATED	NONE INDICATED	N	28	W	N	N	0	M	1	IS NOT	1	DO NOT	MEETS	1	182	114	53	0	3.4	74	0	87	0	129	17	1.02	100	29	32	7	16.5	48.2	63.1	26.4	7.5	2.6	0.4	4.9	0				9.3	85.7	25.2	36.5	0	NOT RECOMMENDED	NOT RECOMMENDED
NONE INDICATED	NONE INDICATED	N	56	W	Y	N	0	F	0	IS NOT	1	DO NOT	IS BELOW	0	156	19	133	0	1.17	20	0	104	1	23	16	0.74	91	25	29	6	13.1	37	52.7	32.7	9.5	4.3	0.8	5.5	0				10.1	60.3	25.1	35.5	1	5.3	4.1
NONE INDICATED	NONE INDICATED	N	36	H	N	N	1	M	1	IS NOT	1	DO NOT	IS BELOW	0	223	143	32	1	7.0	240	1	104	1	191	14	0.95	103	20	22	9.6	15.2	42.7	55.8	35.6	6.9	1.4	0.3	.	.				9.7	103.4	31.9	42.5	1	7.1	6.3
NONE INDICATED	Heart Murmur, Heart Palpatations	.	62	W	Y	N	0	M	1	IS NOT	1	DO NOT	MEETS	1	208	128	56	0	3.71	120	0	114	1	152	18	0.91	90	29	24	3.7	16.1	46.7	64.9	24.9	7.3	2.4	0.5	5.3	0				10	82.2	26.8	37.5	0	6.7	5
NONE INDICATED	NONE INDICATED	.	31	W	N	N	0	M	1	IS NOT	1	DO NOT	EXCEEDS	2	221	141	57	0	3.87	116	0	108	1	164	20	1.18	82	24	22	5.9	16.2	45	46.2	36.7	9.7	6.5	0.9	5.3	0				10	89.0	25.8	33.5	0	NOT RECOMMENDED	NOT RECOMMENDED
																																													51 overwt
																																													25 obese
[truncated: 95 more columns]

## Sheet: Fat_Mass_Index sheet
PCTL Fat coupled with BMI & waist circumference
Code #	AGE	Race	Gender	WAIST_inches		PCTL_FAT	BMI	waist & PCTL FAT Match	Gender	FATWT_lbs	WT_kg	H	fatwt kg	H2	FMI
	51	W	F	37.0		5th	26.4		F	37.9	68.0	1.60468	17.2	2.57576	6.67765	N
	49	W	M	46.0		66th	34.9		M	63.7	107.3	1.7534	28.95	3.0745	9.41617	OCI
	27	W	M	37.8		6th	26.0	Y	M	45.0	78.7	1.73981	20.6	3.02692	6.80559	EF
	43	W	M	36.3		90th	27.3		M	69.5	89.1	1.80658	31.6	3.26374	9.68215	OCI
	60	W	M	41.0		61st	29.5		M	63.1	102.4	1.86311	28.7	3.47119	8.26807	EF
	76	W	M	43.5		86th	34.8		M	69.1	95.2	1.65658	31.4	2.74425	11.4421	OCI
	46	W	F	39.0		68th	26.9		F	58.4	66.4	1.57111	26.5	2.4684	10.7357	EF
	49	W	M	38.0		4th	29.5	Y	M	28.3	85.7	1.70443	12.9	2.90508	4.44049	N
	74	W	F	33.8		70th	26.1		F	60.8	64.9	1.57689	27.6	2.48659	11.0995	EF
	64	W	F	32.5		18th	27.6	Y	F	58.0	73.2	1.62855	26.4	2.65217	9.9541	EF
	66	W	F	42.5		97th	31.2		F	86.3	80.1	1.60228	39.2	2.56731	15.2689	OCI
	71	W	M	42.0		70th	27.7		M	71.4	95.5	1.85679	32.5	3.44765	9.4267	OCI
	60	W	F	43.0		92nd	34.5		F	97.5	94.3	1.65328	41.3	2.73333	15.1098	OCI
	62	W	F	31.0		48th	22.9		F	52.6	59.8	1.61597	23.9	2.61135	9.15234	EF
	49	W	F	32.8		41st	22.9		F	48.1	56.0	1.56378	21.9	2.44541	8.95554	N
	78	W	M	35.0		17th	21.8	Y	M	33.8	67.4	1.75834	15.4	3.09174	4.98101	N
	38	W	F	40.0		27th	28.9		F	57.2	84.0	1.70487	26	2.90657	8.94524	N
	39	W	F	35.2		45th	24.6		F	52.6	68.3	1.66626	23.9	2.77642	8.6082	N
	58	W	M	47.5		79th	36.7		M	77.0	112.9	1.75394	35	3.07629	11.3773	OCI
	62	W	F	35.0		24th	19.9	Y	F	44.4	57.7	1.70279	20.2	2.8995	6.96672	N
	31	A	M	34.7		25th	25.6	Y	M	33.5	85.6	1.82859	15.2	3.34375	4.54579	N
	31	I	M	36.0		89th	26.5		M	55.5	81.4	1.75263	25.2	3.0717	8.20393	EF
	60	W	M	39.5		23rd	24.2	Y	M	45.8	90.5	1.93382	20.8	3.73967	5.56199	N
	41	PI	M	25.5		44th	28.7		M	43.2	81.8	1.68825	19.6	2.85017	6.87677	EF
	37	PI	F	34.8		72nd	27.5		F	54.0	63.0	1.51357	24.5	2.29091	10.6944	EF
	60	W	F	33.0		59th	23.5		F	58.9	65.2	1.66567	26.8	2.77447	9.65951	EF
	64	W	F	41.5		96th	29.7		F	84.7	80.1	1.64225	38.5	2.69697	14.2753	OCI
	50	W	F	35.5		92nd	34.9		F	84.9	83.8	1.54956	38.6	2.40115	16.0757	OCI
	67	W	M	49.0		54th	34.9		M	86.9	123.5	1.88114	39.5	3.53868	11.1623	OCI
	79	W	M	45.0		97th	30.9		M	84.4	103.6	1.83105	38.4	3.35275	11.4533	OCI
	61	W	F	43.2		56th	32.9		F	91.6	95.5	1.70374	41.6	2.90274	14.3313	OCI
	73	W	M	40.0		4th	26.6		M	42.7	89.3	1.83225	19.4	3.35714	5.77872	N
	27	W	M	37.5		41st	25		M	40.6	92.1	1.91937	18.5	3.684	5.02172	N
	52	W	M	38.8		18th	29.4	Y	M	42.4	91.7	1.76608	19.3	3.11905	6.18779	EF
	61	W	F	37.8		25	29.7		F	54.9	71.4	1.5505	25	2.40404	10.3992	EF
	50	W	M	34		.	24.7	Y	M	46	91	1.91943	20.9	3.68421	5.67286	N
																12=N
				19=elevated waist												12=EF
																12=OCI
					0.279494	#NAME?
